# Supplementary material for: Unsupervised Classification of English Words Based on Phonological Information: Discovery of Germanic and Latinate Clusters
Source: Open Mind (Camb). 2026 Apr 7;10:478–501. doi: 10.1162/OPMI.a.346 (PMC13124011; doi:10.1162/OPMI.a.346)
Supplement: Supplementary file 1 [file opmi-10-478-s001.zip]

Archive with 1 entries (1 files):
- OPMI.a.346-Supplementary_Material-1-3.tsv
