# Supplementary material for: Unsupervised Classification of English Words Based on Phonological Information: Discovery of Germanic and Latinate Clusters
Source: Open Mind (Camb). 2026 Apr 7;10:478–501. doi: 10.1162/OPMI.a.346 (PMC13124011; doi:10.1162/OPMI.a.346)
Supplement: Supplementary file 1 [file opmi-10-478-s001.zip › OPMI.a.346-Supplementary_Material-1-3.tsv]

sublex	substring_csv	representativeness	frequency
-ity	x	3.30752549680552	1
-ity	c	3.293144919358457	2
-ity	F	3.278003064705293	3
-ity	0	3.2769431652735914	3
-ity	~	3.161723802768688	11
-ity	q	2.9279265295875527	32
-ity	Z	1.932058214660518	195
-ity	b	1.750767788797415	5896
-ity	@	1.516015168291066	18210
-ity	D	1.510233183947173	328
-ity	t	1.4333663748962238	17750
-ity	9	1.4287428078824074	488
-ity	4	1.31515913362886	410
-ity	8	1.2240950621009907	618
-ity	{	1.1068202005267194	6183
-ity	3	1.0568902130151954	1680
-ity	I	0.9477497585292924	26488
-ity	l	0.9072255855321696	13977
-ity	v	0.8141828507931048	3374
-ity	_	0.6972783574554153	2114
-ity	2	0.6201790080699898	3805
-ity	$	0.5808402267686867	2595
-ity	E	0.5671262903806495	6473
-ity	7	0.566196948247268	1233
-ity	T	0.5638205389947135	960
-ity	J	0.5628798340024757	1306
-ity	z	0.4839646207726531	2841
-ity	n	0.4371238035078502	15926
-ity	Q	0.4050214457837606	4451
-ity	6	0.3792349278078744	1134
-ity	p	0.3663682454725205	8362
-ity	r	0.3618694764215689	12132
-ity	u	0.2525333772378793	2516
-ity	U	0.1803508282116488	1413
-ity	s	0.1574559488599644	16407
-ity	m	0.1276670287125454	8176
-ity	V	0.117111790192987	3685
-ity	f	0.0634092439761184	4950
-ity	5	-0.014079861483637	3894
-ity	h	-0.029277489025365	2114
-ity	#	-0.0399714599494749	2179
-ity	j	-0.0604700528236414	2577
-ity	k	-0.099703211229202	12444
-ity	H	-0.1604827967592323	2124
-ity	w	-0.1714286611644366	2582
-ity	S	-0.1865448796790052	3569
-ity	i	-0.1975415239764881	3341
-ity	1	-0.2139633089018335	4913
-ity	P	-0.2571572618433566	2276
-ity	g	-0.3194080931275671	3223
-ity	d	-0.3249507023676916	9348
-ity	N	-0.3670950844497134	2456
-ity	END	-0.650412794772428	38731
-ity	R	-0.7486293912209918	3567
-ity	q,@	6.945875813474699	0
-ity	r,r	6.403730942948616	0
-ity	9,@	6.36545481973673	0
-ity	q,2	6.272882871586826	0
-ity	q,3	6.232365136634332	0
-ity	q,V	6.184398275829567	0
-ity	q,Q	6.180801380688552	0
-ity	q,E	6.123040750815362	0
-ity	q,$	6.013100526062125	0
-ity	q,I	5.834666216985711	0
-ity	q,u	5.781297578083903	0
-ity	q,{	5.755188806074161	0
-ity	q,b	5.685040595914041	0
-ity	q,i	5.6586434754921076	0
-ity	Z,t	5.61776084771485	0
-ity	F,b	5.615885118003054	0
-ity	q,9	5.547958094072349	0
-ity	q,7	5.450073916347272	0
-ity	9,2	5.4315428128582175	0
-ity	q,8	5.418925590212373	0
-ity	q,0	5.382373465509701	0
-ity	q,c	5.382357011280504	0
-ity	q,F	5.381926808122172	0
-ity	q,x	5.376836396824583	0
-ity	c,{	5.353463461041933	0
-ity	q,4	5.3453393670677265	0
-ity	q,6	5.292081312448918	0
-ity	F,t	5.278231310777582	0
-ity	q,H	5.246913515914718	0
-ity	q,~	5.226264424164302	0
-ity	q,U	5.206473490899246	0
-ity	w,r	5.204403266323355	0
-ity	q,j	5.1605799324553026	0
-ity	x,b	5.115039124951117	0
-ity	F,{	5.1146325371796175	0
-ity	r,l	5.111309023343308	0
-ity	q,q	5.086484079845164	0
-ity	q,P	5.061674089220398	0
-ity	q,R	5.0251293855711285	0
-ity	q,1	5.022691727042265	0
-ity	~,{	5.014902701976011	0
-ity	0,{	4.968023759049226	0
-ity	F,0	4.96295993787829	0
-ity	F,x	4.962900377943123	0
-ity	F,c	4.961595721763647	0
-ity	F,F	4.952442743034945	0
-ity	Z,b	4.952068528022764	0
-ity	F,~	4.921151477925861	0
-ity	c,2	4.905021875854195	0
-ity	{,h	4.879412595237998	0
-ity	h,t	4.85715694356143	0
-ity	j,t	4.818435950775692	0
-ity	x,{	4.785417940538556	0
-ity	#,{	4.779481919740559	0
-ity	{,{	4.7730908126344165	0
-ity	h,r	4.771999646875822	0
-ity	0,b	4.771881740531789	0
-ity	9,V	4.746991377034376	0
-ity	F,$	4.7413907104030955	0
-ity	c,$	4.7290858313367075	0
-ity	9,3	4.725365746257025	0
-ity	9,$	4.7182975971144465	0
-ity	F,q	4.708233570551343	0
-ity	c,3	4.705196936457673	0
-ity	F,9	4.7026130281562555	0
-ity	q,#	4.69826847010401	0
-ity	x,t	4.69609939206557	0
-ity	~,b	4.693430617852925	0
-ity	F,r	4.6837694704701365	0
-ity	h,b	4.655479860073894	0
-ity	~,2	4.6253167955090255	0
-ity	F,Q	4.61150186069871	0
-ity	c,b	4.588631187482292	0
-ity	F,Z	4.584479701820529	0
-ity	~,$	4.579286340054015	0
-ity	F,8	4.57569541121574	0
-ity	w,b	4.574056901882833	0
-ity	F,4	4.56879568850233	0
-ity	F,3	4.5682488000611166	0
-ity	c,Q	4.560352291926309	0
-ity	8,E	4.5367414866915015	0
-ity	F,D	4.532199254143233	0
-ity	w,t	4.516808625460275	0
-ity	0,2	4.509948708148083	0
-ity	0,$	4.501758630170727	0
-ity	F,V	4.498422489025201	0
-ity	I,9	4.4857464536166916	0
-ity	t,x	4.479242938732015	0
-ity	@,{	4.478271042436278	0
-ity	c,E	4.477131152935458	0
-ity	t,F	4.475559209101368	0
-ity	{,Q	4.473255070546901	0
-ity	t,Z	4.472119430845451	0
-ity	0,t	4.469308225267285	0
-ity	t,N	4.466266434067776	0
-ity	I,c	4.45774232640003	0
-ity	I,0	4.457737775245989	0
-ity	I,F	4.457734851653287	0
-ity	I,4	4.456357635591502	0
-ity	I,U	4.455019962237398	0
-ity	I,3	4.454075768099194	0
-ity	I,H	4.451390426739876	0
-ity	I,u	4.448347316225499	0
-ity	F,u	4.447269931582425	0
-ity	9,Q	4.445078837531124	0
-ity	I,7	4.444793042386663	0
-ity	I,P	4.442177772774397	0
-ity	t,R	4.441004773463357	0
-ity	t,0	4.430825004206449	0
-ity	c,t	4.4286426836501995	0
-ity	I,x	4.424233752025777	0
-ity	I,R	4.4192118063479455	0
-ity	q,Z	4.408955110754711	0
-ity	q,t	4.400967569572094	0
-ity	9,{	4.398648671807344	0
-ity	~,3	4.3944466532509345	0
-ity	c,8	4.387638014135614	0
-ity	F,2	4.384026575408151	0
-ity	~,Q	4.381495785616002	0
-ity	q,D	4.380829339872333	0
-ity	@,9	4.371407152690332	0
-ity	t,~	4.355145087642351	0
-ity	b,b	4.341977530569923	0
-ity	8,2	4.339149711625861	0
-ity	~,V	4.334660597289517	0
-ity	~,t	4.333882837852848	0
-ity	0,3	4.305841737323611	0
-ity	T,t	4.29222663138466	7
-ity	START,0	4.29190136369929	0
-ity	START,x	4.291901244782073	0
-ity	START,F	4.291901213418389	0
-ity	START,H	4.291793432239062	0
-ity	START,N	4.291680805508873	0
-ity	START,P	4.291589184427107	0
-ity	START,R	4.291488061882247	0
-ity	~,8	4.2906691592723405	0
-ity	START,END	4.285469200347266	0
-ity	9,E	4.28464810700936	0
-ity	P,{	4.283158302477821	1
-ity	D,b	4.282629646718951	1
-ity	0,Q	4.279037580279856	0
-ity	F,n	4.257477836851924	0
-ity	0,8	4.253464365458834	0
-ity	c,0	4.252069075848658	0
-ity	c,c	4.251921220001769	0
-ity	c,F	4.24988252820159	0
-ity	@,$	4.245848063415331	0
-ity	c,x	4.24542019372835	0
-ity	c,~	4.245394486366145	0
-ity	9,u	4.240281254021191	0
-ity	c,V	4.2373593850796984	0
-ity	x,$	4.232195607621824	0
-ity	@,E	4.2132606327456985	0
-ity	F,U	4.211025013480439	0
-ity	D,t	4.210746698637041	1
-ity	c,u	4.207920368660521	0
-ity	x,2	4.203924761563539	0
-ity	0,V	4.200679488148015	0
-ity	c,q	4.196606092285908	0
-ity	j,r	4.195298459690902	0
-ity	@,V	4.194284336307613	0
-ity	t,_	4.191888646749356	4
-ity	~,E	4.180477594431909	0
-ity	F,E	4.162930664758093	0
-ity	@,3	4.157137239901982	0
-ity	x,3	4.154614206598879	0
-ity	@,1	4.153500786441071	0
-ity	@,u	4.15207257756581	0
-ity	@,2	4.151324306336848	0
-ity	@,0	4.147719726246827	0
-ity	@,x	4.147719621325959	0
-ity	@,c	4.147719551966237	0
-ity	@,F	4.1477184101661955	0
-ity	@,~	4.147715766997609	0
-ity	@,q	4.14768225108494	0
-ity	@,P	4.1476454844064286	0
-ity	@,6	4.14735937321728	0
-ity	@,U	4.1472723941764915	0
-ity	@,4	4.147161546127905	0
-ity	@,H	4.146778635724597	0
-ity	t,c	4.1466070087292115	1
-ity	@,8	4.145378267141721	0
-ity	~,0	4.145200705079629	0
-ity	8,I	4.144804452025789	0
-ity	~,c	4.144381670537356	0
-ity	F,_	4.144144497124234	0
-ity	@,i	4.141992350959785	0
-ity	~,F	4.140758769652457	0
-ity	I,6	4.137711641365272	1
-ity	0,0	4.134781606838844	0
-ity	I,~	4.13475281240008	1
-ity	0,c	4.133975432459884	0
-ity	~,~	4.131571576368032	0
-ity	0,~	4.129625612822416	0
-ity	0,F	4.129509265458749	0
-ity	@,Q	4.121638968456135	0
-ity	I,V	4.121616683029953	1
-ity	~,x	4.121301132890707	0
-ity	j,b	4.11958524549839	0
-ity	F,v	4.114652158326285	0
-ity	@,@	4.112635784309034	0
-ity	0,x	4.111205716701107	0
-ity	@,#	4.103138914653323	0
-ity	0,q	4.089205609345822	0
-ity	~,q	4.089162377906424	0
-ity	9,i	4.0761529788606286	0
-ity	c,4	4.069834070005438	0
-ity	b,t	4.066929313519083	22
-ity	0,E	4.063485388734347	0
-ity	q,h	4.063475486051907	0
-ity	x,Q	4.063097804447317	0
-ity	@,5	4.060609259897101	0
-ity	F,#	4.057687407958044	0
-ity	{,9	4.054751026255671	0
-ity	{,$	4.036115416577857	0
-ity	{,V	4.02440186618661	0
-ity	{,0	4.02193117019149	0
-ity	{,c	4.021930011535951	0
-ity	{,~	4.02192266783802	0
-ity	{,F	4.0219210754818375	0
-ity	{,q	4.021818419136704	0
-ity	{,6	4.021105787857081	0
-ity	{,3	4.021076990610821	0
-ity	{,4	4.020960827425255	0
-ity	{,8	4.019806792385714	0
-ity	{,#	4.019681005637359	0
-ity	{,H	4.0193603740481665	0
-ity	{,U	4.017539744876667	0
-ity	{,2	4.017415205847949	0
-ity	{,u	4.016638819167383	0
-ity	{,i	4.01649706245188	0
-ity	{,P	4.015407159140266	0
-ity	F,6	4.015323951799775	0
-ity	{,1	4.01237203589032	0
-ity	~,@	3.997634887668273	0
-ity	x,0	3.9955070571728992	0
-ity	x,x	3.9954358658352938	0
-ity	x,c	3.994898582692805	0
-ity	V,h	3.992142559891076	0
-ity	x,F	3.9885947837562536	0
-ity	@,I	3.987259903030087	1
-ity	x,~	3.979494677194564	0
-ity	F,J	3.975241192667477	0
-ity	~,6	3.973048891385819	0
-ity	c,6	3.958086182983046	0
-ity	c,i	3.9553990573043034	0
-ity	t,D	3.9364830195339886	0
-ity	x,r	3.9287300064606576	0
-ity	x,8	3.918392948688055	0
-ity	x,q	3.915836494811794	0
-ity	0,6	3.9138220430659274	0
-ity	c,@	3.908649015218768	0
-ity	x,E	3.9057905063133376	0
-ity	{,E	3.898187546825203	0
-ity	START,c	3.8953670068597086	1
-ity	START,~	3.8953658883415345	1
-ity	h,v	3.8946010442616688	0
-ity	I,q	3.889991604495634	2
-ity	~,4	3.888600400415731	0
-ity	F,p	3.888305402933604	0
-ity	q,w	3.8818556452423927	0
-ity	~,i	3.879173666133912	0
-ity	c,#	3.876013834917421	0
-ity	{,j	3.860016941137329	0
-ity	8,t	3.859349332247408	11
-ity	D,0	3.85495418038642	0
-ity	D,c	3.8548096077293046	0
-ity	D,x	3.854665509884594	0
-ity	x,V	3.8497016763552594	0
-ity	D,F	3.8494108281722834	0
-ity	0,w	3.8467049271035623	0
-ity	@,7	3.846123886462452	0
-ity	0,@	3.8401833641403496	0
-ity	0,4	3.834927082634101	0
-ity	F,m	3.832241919303204	0
-ity	~,w	3.810673035497379	0
-ity	F,s	3.8094014231592	0
-ity	F,T	3.806018532408613	0
-ity	c,7	3.8029214017471986	0
-ity	8,$	3.793001396633059	0
-ity	D,~	3.790878205008312	0
-ity	0,h	3.788273392770792	0
-ity	c,9	3.781930317141981	0
-ity	D,Q	3.777040998450316	0
-ity	s,z	3.776648814782109	0
-ity	{,5	3.776618279326983	0
-ity	h,n	3.775912230722313	0
-ity	F,i	3.775294904497926	0
-ity	0,Z	3.768883943838547	0
-ity	~,h	3.7557744416872847	0
-ity	q,r	3.7502683543882966	0
-ity	0,i	3.748322210427629	0
-ity	~,#	3.746909372607151	0
-ity	Z,n	3.7344892930440023	0
-ity	w,v	3.7318001326676544	0
-ity	~,Z	3.7308309503875527	0
-ity	x,D	3.7289864986472985	0
-ity	j,2	3.7213144385803902	0
-ity	x,n	3.719519501590072	0
-ity	w,l	3.710956837576035	0
-ity	{,x	3.710700366938876	0
-ity	F,N	3.7018272619184382	0
-ity	0,#	3.6986325726714586	0
-ity	n,c	3.694668646657039	0
-ity	n,x	3.694665002601444	0
-ity	n,F	3.691891375924848	0
-ity	V,{	3.6896588998587823	0
-ity	n,N	3.68766023011523	0
-ity	h,l	3.6825549687341255	0
-ity	0,r	3.6817869107203984	0
-ity	Z,s	3.6803514065173504	0
-ity	n,R	3.6740916465446114	0
-ity	I,j	3.670883329908632	3
-ity	n,0	3.668043300301473	0
-ity	x,4	3.667876521570898	0
-ity	9,9	3.666533529146456	0
-ity	~,r	3.665232749897677	0
-ity	9,I	3.661998872107755	0
-ity	#,E	3.651843754495028	0
-ity	I,i	3.651127942265223	3
-ity	c,U	3.6438950777045385	0
-ity	4,{	3.6428055141495665	2
-ity	R,{	3.6350979700761714	0
-ity	x,Z	3.6290115939193512	0
-ity	{,7	3.628154731704716	0
-ity	n,~	3.6259246839292887	0
-ity	START,U	3.613238742313831	2
-ity	START,9	3.613146080723197	2
-ity	b,I	3.6123470631954486	676
-ity	j,n	3.6090129173584113	0
-ity	b,x	3.602760595168781	0
-ity	b,F	3.6027535139810754	0
-ity	b,Z	3.598963534542178	0
-ity	g,t	3.5987232174905417	7
-ity	b,N	3.587219092090984	0
-ity	b,c	3.5845132989683757	0
-ity	Q,{	3.583029331422348	0
-ity	h,s	3.5827464484485283	0
-ity	~,I	3.579602022426773	0
-ity	n,q	3.572918707503258	0
-ity	8,{	3.566153393964841	0
-ity	c,1	3.5652179024101844	0
-ity	w,n	3.5615780346220847	0
-ity	c,I	3.5568850494608286	0
-ity	4,$	3.5488315847887923	0
-ity	b,R	3.5482445860659295	0
-ity	t,t	3.544262076880593	25
-ity	D,N	3.524657125302161	0
-ity	v,9	3.5245245094431263	1
-ity	b,0	3.523723569703403	0
-ity	q,5	3.5235894177984832	0
-ity	x,6	3.522387343089248	0
-ity	F,z	3.518665415227308	0
-ity	~,H	3.5168631630379856	0
-ity	D,Z	3.505541501408766	0
-ity	Z,{	3.5021200607246197	0
-ity	N,{	3.4934704360961373	0
-ity	c,Z	3.487205846990163	0
-ity	m,c	3.486675162729221	0
-ity	m,x	3.4866714075716896	0
-ity	~,7	3.4857572165124946	0
-ity	m,Z	3.484232916916709	0
-ity	F,R	3.482445704820032	0
-ity	I,8	3.4806295637984963	5
-ity	m,N	3.4796116106974724	0
-ity	{,I	3.474230577289492	0
-ity	4,2	3.467558818957965	0
-ity	m,R	3.4661023601066496	0
-ity	P,3	3.461668607294232	0
-ity	9,7	3.461612955710521	0
-ity	H,{	3.461280923001498	0
-ity	8,V	3.459859868859837	0
-ity	~,u	3.459758873464295	0
-ity	9,#	3.4563258180814813	0
-ity	j,I	3.453677505062257	4
-ity	8,i	3.453646727527893	0
-ity	b,J	3.448546825857675	0
-ity	t,q	3.446218651853103	3
-ity	v,r	3.441391271983882	17
-ity	b,D	3.439565950160824	0
-ity	P,v	3.4365333981447597	1
-ity	T,x	3.4223915976630828	0
-ity	T,c	3.4223431464453107	0
-ity	m,0	3.4222437521328555	0
-ity	T,F	3.4211238316238752	0
-ity	T,N	3.4162322737186592	0
-ity	T,Z	3.414049265932544	0
-ity	0,H	3.4134155584124084	0
-ity	0,I	3.410814433524057	0
-ity	h,_	3.407233501830355	0
-ity	P,$	3.40312623753773	0
-ity	~,1	3.4027821792230784	0
-ity	4,3	3.402648272789433	0
-ity	b,n	3.3999303742323947	17
-ity	r,x	3.397525855101894	0
-ity	r,c	3.397523399870149	0
-ity	r,H	3.3958092885482927	0
-ity	~,9	3.393875656335025	0
-ity	Z,v	3.3929605588583183	0
-ity	START,q	3.39213595790274	3
-ity	r,N	3.388960620944154	0
-ity	0,7	3.3866422574189468	0
-ity	T,R	3.38316567214855	0
-ity	r,J	3.3820595469609716	0
-ity	{,w	3.3818979318427767	0
-ity	r,R	3.378107641631894	0
-ity	Z,p	3.3742694355550302	0
-ity	r,Z	3.371951983511834	0
-ity	c,H	3.36770130316763	0
-ity	r,F	3.3665822809761963	0
-ity	w,p	3.3631201128589954	0
-ity	b,T	3.3605512163396565	0
-ity	c,r	3.3580121001124708	0
-ity	x,#	3.3544163226361494	0
-ity	h,z	3.3540725963659614	0
-ity	T,0	3.3533224873790797	0
-ity	r,D	3.3521560550857306	0
-ity	E,3	3.3510901801628306	0
-ity	E,0	3.3507398197118876	0
-ity	E,c	3.3507382295324444	0
-ity	E,~	3.350728261800004	0
-ity	E,F	3.350725862910484	0
-ity	E,q	3.3505870428275433	0
-ity	E,2	3.3503936808129104	0
-ity	E,4	3.3495909409099553	0
-ity	E,H	3.3473150056781966	0
-ity	E,9	3.3461482447819604	0
-ity	E,U	3.344675704663703	0
-ity	E,7	3.3429122235415933	0
-ity	E,u	3.3426378582552614	0
-ity	E,P	3.3416571472951366	0
-ity	w,x	3.336222161468088	0
-ity	w,c	3.3361604328961114	0
-ity	q,J	3.33499309725857	0
-ity	z,9	3.332265688485247	0
-ity	0,1	3.32822711198283	0
-ity	{,@	3.324643655484726	0
-ity	E,j	3.323997695107052	0
-ity	0,9	3.3234210831310556	0
-ity	0,u	3.3216984179141313	0
-ity	j,s	3.3174918402891835	0
-ity	l,c	3.314213842357317	0
-ity	l,x	3.3142032011741103	0
-ity	8,Q	3.3139567875483156	0
-ity	I,$	3.313631243320775	4
-ity	l,N	3.3116129277892954	0
-ity	x,i	3.3105539432591335	0
-ity	E,6	3.3087269187003523	0
-ity	c,D	3.306401823042872	0
-ity	l,F	3.30483266967876	0
-ity	V,Q	3.296963689463996	0
-ity	E,V	3.2966098953863545	0
-ity	w,Z	3.2965476700156486	0
-ity	w,m	3.295304780954435	0
-ity	x,p	3.294942985725659	0
-ity	l,Z	3.2932244902101884	0
-ity	c,w	3.293113406480746	0
-ity	q,v	3.292786279689163	0
-ity	8,9	3.2925254542910185	0
-ity	x,J	3.290007097106745	0
-ity	P,E	3.2886732040482	3
-ity	m,F	3.287709802447085	0
-ity	E,x	3.2871264693052957	0
-ity	x,m	3.287038474711034	0
-ity	p,v	3.2809804840155232	1
-ity	x,9	3.2790746975591194	0
-ity	F,@	3.2787023387589898	0
-ity	h,c	3.277081539749833	0
-ity	h,x	3.276949183968684	0
-ity	x,v	3.276632669773206	0
-ity	T,b	3.2749383947332475	6
-ity	F,1	3.268443713410397	0
-ity	T,~	3.266204784776752	0
-ity	t,J	3.264535397873209	3
-ity	w,T	3.2576602647291395	0
-ity	h,Z	3.2561733407174778	0
-ity	@,t	3.2555153121995484	1489
-ity	F,7	3.2551597118524693	0
-ity	D,v	3.254403338663794	0
-ity	F,g	3.2540984189896687	0
-ity	x,s	3.2467779818548586	0
-ity	w,N	3.2461455107764596	0
-ity	4,b	3.2438237657122393	2
-ity	F,S	3.2436021923124247	0
-ity	v,x	3.2411430416715756	0
-ity	v,c	3.24112618087538	0
-ity	x,_	3.239382428055327	0
-ity	s,c	3.2369487747866135	0
-ity	s,0	3.2369412057930536	0
-ity	s,x	3.2369411070855083	0
-ity	s,D	3.23666323723658	0
-ity	s,R	3.235654041422219	0
-ity	w,F	3.2352165733385903	0
-ity	V,c	3.234852520399457	0
-ity	V,0	3.2348481549898827	0
-ity	V,F	3.2348344925166757	0
-ity	V,~	3.2347539000398857	0
-ity	s,Z	3.234657531539227	0
-ity	4,V	3.234462088219834	0
-ity	V,q	3.234143880726182	0
-ity	s,N	3.232918851625173	0
-ity	V,4	3.2327521345737527	0
-ity	x,u	3.229817497618799	0
-ity	V,9	3.2296447959296204	0
-ity	V,3	3.228261969916516	0
-ity	V,U	3.2271791738210194	0
-ity	V,H	3.224963191319344	0
-ity	V,6	3.2239541534392417	0
-ity	9,8	3.2236502954527513	0
-ity	b,~	3.2231743560721604	1
-ity	n,9	3.222613338453516	0
-ity	V,u	3.219204127994038	0
-ity	V,2	3.2168957789819412	0
-ity	V,j	3.2168336492511163	0
-ity	v,Z	3.216777657644826	0
-ity	l,0	3.215669959445113	1
-ity	b,q	3.214032445550628	0
-ity	E,i	3.2138060793269476	0
-ity	V,V	3.2121701001764604	0
-ity	F,f	3.2121494536668704	0
-ity	z,c	3.2119231542312123	0
-ity	z,0	3.211911576962734	0
-ity	z,x	3.211905387390442	0
-ity	START,Z	3.210981746481284	4
-ity	x,7	3.210073846265175	0
-ity	V,P	3.2097009874436457	0
-ity	r,q	3.209008398706249	0
-ity	v,0	3.2057951513386715	0
-ity	V,8	3.205078533443083	0
-ity	w,J	3.2032466618313915	0
-ity	h,J	3.2012983838935423	0
-ity	z,Z	3.197382572010879	0
-ity	V,i	3.196517612924719	0
-ity	V,#	3.194932138667843	0
-ity	E,8	3.194059318679132	0
-ity	m,g	3.1929231740771513	1
-ity	v,~	3.190486328715651	0
-ity	V,$	3.190249296263149	0
-ity	m,J	3.189089439348088	1
-ity	f,x	3.1882979409161765	0
-ity	f,c	3.1880960833593264	0
-ity	x,T	3.183480600997324	0
-ity	t,v	3.1833649160237387	1
-ity	v,N	3.1825038354762416	0
-ity	w,s	3.182256833692042	0
-ity	h,f	3.182167733309882	0
-ity	x,@	3.182122702361017	0
-ity	r,h	3.181387144364	0
-ity	x,z	3.1801887746649236	0
-ity	7,{	3.175125278262117	1
-ity	h,S	3.1740037388253217	0
-ity	f,Z	3.173926409202992	0
-ity	m,D	3.1722149071148342	0
-ity	w,_	3.171657132293694	0
-ity	h,k	3.1709275366817895	0
-ity	z,N	3.1705927303171286	0
-ity	I,2	3.169900208184057	4
-ity	w,g	3.164930193479311	0
-ity	@,j	3.162578828917451	3
-ity	7,9	3.159676347158076	0
-ity	f,N	3.1596288462487285	0
-ity	r,z	3.1559501322242056	0
-ity	w,R	3.155111352203793	0
-ity	m,~	3.150968606116159	1
-ity	n,Z	3.148090891477108	3
-ity	T,_	3.1453177555833634	0
-ity	c,h	3.138590753193032	0
-ity	0,z	3.1383584380656204	0
-ity	#,u	3.1383419020493895	0
-ity	E,$	3.1351553176830222	0
-ity	h,h	3.1288449444539417	0
-ity	f,R	3.123979355734849	0
-ity	h,N	3.1146157440526903	0
-ity	P,t	3.1131352492174154	14
-ity	l,D	3.1097875765287624	1
-ity	v,R	3.109052408691963	0
-ity	7,$	3.107335855805081	0
-ity	7,0	3.106054638153534	0
-ity	7,x	3.1060439875703008	0
-ity	7,c	3.106008563452651	0
-ity	#,i	3.1056967905742434	0
-ity	7,F	3.1055958392707605	0
-ity	7,~	3.105571178258798	0
-ity	b,g	3.103836572178034	2
-ity	z,R	3.1029259450219033	0
-ity	7,q	3.1003122809593755	0
-ity	H,b	3.0976930829850815	0
-ity	~,U	3.0957471635441483	0
-ity	~,R	3.0932048880548155	0
-ity	r,0	3.0912624418028125	0
-ity	r,T	3.087671947719759	0
-ity	F,w	3.086110259788615	0
-ity	Q,@	3.081799370279956	2
-ity	T,D	3.080134884799578	0
-ity	x,1	3.0765544246698395	0
-ity	z,~	3.0749959294688045	0
-ity	w,D	3.0724287924126568	0
-ity	7,4	3.071789277904088	0
-ity	h,g	3.070613567918315	0
-ity	7,8	3.0704855770471475	0
-ity	7,6	3.069906197547523	0
-ity	q,T	3.0650806309503302	0
-ity	P,9	3.0640438180335696	0
-ity	r,n	3.063684200747822	0
-ity	P,Q	3.061218511352485	0
-ity	m,q	3.0598477584655877	4
-ity	4,u	3.058132904063376	0
-ity	b,p	3.0549372123122644	2
-ity	c,5	3.0445285159183015	0
-ity	F,h	3.044010488680467	0
-ity	Z,m	3.040604579434845	0
-ity	0,D	3.0361055586079377	0
-ity	k,b	3.0309393816103163	39
-ity	Z,3	3.029165038210091	0
-ity	4,9	3.0274117119779262	0
-ity	~,D	3.024094353849282	0
-ity	8,7	3.01862282395682	0
-ity	x,N	3.0098482181292727	0
-ity	7,#	3.0048069000937723	0
-ity	7,3	3.0045900862046384	0
-ity	7,V	2.998696111479733	0
-ity	V,R	2.997768389376714	0
-ity	0,U	2.994842674230087	0
-ity	Q,2	2.9925614668167624	0
-ity	7,H	2.992192639897576	0
-ity	E,#	2.9912919786076095	0
-ity	r,~	2.9901910492218837	1
-ity	r,P	2.988757368751227	0
-ity	8,3	2.98522124728332	0
-ity	E,{	2.9824647095494727	0
-ity	Q,E	2.982222286831848	0
-ity	0,R	2.980601035189949	0
-ity	Z,Q	2.9797947570167063	0
-ity	j,l	2.9792454992052617	0
-ity	4,8	2.976189553200479	0
-ity	Q,I	2.9734664302551685	0
-ity	s,F	2.971401005467178	1
-ity	F,d	2.9692919877844206	0
-ity	~,z	2.963432819504519	0
-ity	s,~	2.963391936273105	1
-ity	9,0	2.9631493515499923	0
-ity	9,x	2.963146537352472	0
-ity	9,c	2.9631459839258074	0
-ity	9,F	2.96310608282071	0
-ity	9,~	2.9630612490511776	0
-ity	9,q	2.9622611412149524	0
-ity	Q,Q	2.9612264629852545	0
-ity	7,Q	2.9596473711865734	0
-ity	9,4	2.95957437725567	0
-ity	9,6	2.9579358531823186	0
-ity	#,$	2.955086918705967	0
-ity	F,5	2.9523987798253497	0
-ity	m,t	2.9522276079555105	13
-ity	9,H	2.9513090887309	0
-ity	9,U	2.9499315916708397	0
-ity	f,0	2.949392637053151	0
-ity	f,D	2.94831613909426	1
-ity	t,T	2.9471066544830524	13
-ity	Q,9	2.946383798225422	0
-ity	Q,$	2.9447695394784397	0
-ity	F,k	2.943618889057777	0
-ity	E,h	2.9420814968292177	0
-ity	v,_	2.940120680354699	1
-ity	T,q	2.939789200126322	0
-ity	x,w	2.935868155520801	0
-ity	Z,k	2.935746374228146	0
-ity	7,i	2.9353594236364717	0
-ity	7,U	2.931314988875018	0
-ity	0,T	2.9307809479146254	0
-ity	w,f	2.9300763192140753	0
-ity	~,P	2.9282345936538174	0
-ity	h,p	2.9267694583210417	0
-ity	8,c	2.9258748831631873	0
-ity	8,0	2.925874504450343	0
-ity	8,x	2.9258732421219733	0
-ity	8,F	2.925863140280928	0
-ity	8,q	2.925502211036168	0
-ity	8,4	2.924643100575416	0
-ity	8,U	2.922334951274655	0
-ity	R,t	2.9220365789287523	0
-ity	9,P	2.9218582010035448	0
-ity	8,H	2.92111811886358	0
-ity	l,~	2.9209145757320263	2
-ity	p,x	2.9182933429900917	0
-ity	p,F	2.9182052772423575	0
-ity	p,c	2.917391265997612	0
-ity	D,$	2.9172558300940974	2
-ity	0,s	2.9134628969493432	0
-ity	p,Z	2.9127297292326624	0
-ity	x,U	2.912715727088663	0
-ity	#,2	2.9108266110554473	0
-ity	h,T	2.9097216764421905	0
-ity	~,5	2.9082119574484135	0
-ity	p,N	2.9071271098259652	0
-ity	8,b	2.906829717826051	17
-ity	w,h	2.9052763815951046	0
-ity	7,2	2.904103923977944	0
-ity	9,Z	2.90375672560552	0
-ity	h,~	2.900746739922539	0
-ity	b,S	2.8994046442048367	1
-ity	3,b	2.8991989556934135	78
-ity	p,b	2.8943526827097523	21
-ity	q,z	2.894221749971222	0
-ity	~,T	2.892380844175541	0
-ity	0,_	2.8903545292491692	0
-ity	Q,V	2.889254115400856	0
-ity	0,5	2.887945021285656	0
-ity	8,~	2.8870147154504906	0
-ity	g,b	2.882331928881105	8
-ity	6,{	2.877434825743845	0
-ity	l,r	2.8757403111025406	23
-ity	m,_	2.874468037121029	3
-ity	l,q	2.8733011709229928	2
-ity	p,R	2.871450738906896	0
-ity	7,5	2.8689104784061232	0
-ity	V,7	2.868236069502583	0
-ity	F,H	2.866128839167313	0
-ity	Z,E	2.866096173247679	1
-ity	D,p	2.8644937705849776	0
-ity	w,~	2.863313023293049	0
-ity	c,P	2.86270011887543	0
-ity	Z,_	2.8626458464345053	0
-ity	7,7	2.8584108292106443	0
-ity	Q,3	2.8579238266147655	0
-ity	V,x	2.8567198478924594	1
-ity	t,9	2.8556198700149755	16
-ity	b,9	2.854853381915471	5
-ity	_,r	2.8475388991175645	3
-ity	Z,d	2.846516734532246	0
-ity	h,q	2.8455241427090705	0
-ity	c,J	2.8451137321222717	0
-ity	0,v	2.8443796857805372	0
-ity	r,w	2.844053585883546	2
-ity	n,D	2.8438500978960297	5
-ity	R,Q	2.8435160427594948	0
-ity	8,6	2.8428372959091828	0
-ity	V,E	2.8421028548274085	0
-ity	H,$	2.840491573101607	0
-ity	2,E	2.8351265819519167	7
-ity	9,N	2.8349041613125454	0
-ity	f,~	2.834867395826789	0
-ity	v,F	2.8339918339642383	0
-ity	7,P	2.8333139788439645	0
-ity	H,3	2.832976409518225	0
-ity	7,u	2.8329056528455734	0
-ity	x,h	2.830275054897106	0
-ity	h,R	2.82969654990565	0
-ity	_,v	2.8295089503736977	0
-ity	w,S	2.8287075679384284	0
-ity	h,D	2.8280373843038724	0
-ity	D,D	2.827003580459932	0
-ity	p,0	2.8258934045775943	1
-ity	u,r	2.8247092858515845	1
-ity	w,k	2.823731863561605	0
-ity	N,E	2.823083096240504	0
-ity	f,F	2.814876381031742	0
-ity	c,T	2.81424076280277	0
-ity	H,n	2.814194847810126	5
-ity	c,_	2.807594556022515	0
-ity	4,E	2.806808464668056	2
-ity	9,D	2.8043248516044468	0
-ity	l,R	2.8026419016924207	0
-ity	@,b	2.800951846829218	1178
-ity	x,f	2.8007725565207373	0
-ity	0,P	2.8005383857424704	0
-ity	P,c	2.80011483038996	0
-ity	P,0	2.800104184788589	0
-ity	P,x	2.8000955022401666	0
-ity	P,F	2.7999714628554955	0
-ity	Q,u	2.795769229520072	0
-ity	P,q	2.7943303773979853	0
-ity	R,$	2.793337973386995	0
-ity	P,u	2.793078550126606	0
-ity	D,{	2.7918716985999543	9
-ity	z,F	2.7907856833502755	1
-ity	I,#	2.7881443687612695	12
-ity	D,r	2.787659753570754	1
-ity	r,s	2.784961768218495	0
-ity	p,~	2.7829542077155445	0
-ity	c,s	2.782576327345903	0
-ity	h,d	2.779989910499747	0
-ity	D,u	2.7781009928883	0
-ity	Q,i	2.776694005173221	0
-ity	f,_	2.7754905110346524	1
-ity	H,Q	2.774645706789748	0
-ity	7,Z	2.772549102700328	0
-ity	Z,2	2.7687574547959217	0
-ity	P,4	2.767316806080604	0
-ity	$,b	2.7671509121483635	40
-ity	7,1	2.765272196332157	0
-ity	7,E	2.763101220319369	0
-ity	z,q	2.763030584590185	1
-ity	~,v	2.7624772260163306	0
-ity	p,_	2.757341945851026	2
-ity	Q,8	2.756817061266794	0
-ity	w,z	2.752850046304605	0
-ity	r,S	2.7526245393156348	0
-ity	{,l	2.7515025803223105	498
-ity	#,@	2.746614179271468	1
-ity	Q,1	2.745686668743806	0
-ity	c,z	2.7454337514699647	0
-ity	j,m	2.7434349721788314	0
-ity	8,N	2.742021019813574	0
-ity	P,~	2.7414189699181346	0
-ity	3,9	2.7408149034911027	0
-ity	4,c	2.7371010257214383	0
-ity	4,0	2.737092815554604	0
-ity	4,F	2.736805058296472	0
-ity	4,x	2.7366540570357767	0
-ity	8,u	2.7320325062611666	0
-ity	4,~	2.726710210805141	0
-ity	@,Z	2.7264223770685563	1
-ity	Q,0	2.7224264241705125	0
-ity	Q,c	2.722425744333309	0
-ity	Q,F	2.7224040994715626	0
-ity	Q,~	2.722378517229325	0
-ity	Q,q	2.721979213947092	0
-ity	Q,4	2.720182204847031	0
-ity	Q,6	2.7195198022154408	0
-ity	9,j	2.718095514077829	0
-ity	P,b	2.71534611219365	18
-ity	Q,H	2.7144366018789263	0
-ity	i,9	2.713077722619227	0
-ity	Q,U	2.7130167359470327	0
-ity	4,4	2.7112809663893938	0
-ity	s,_	2.710628591695013	8
-ity	4,q	2.709505675342289	0
-ity	Q,#	2.7084536331853055	0
-ity	START,u	2.705889656511957	8
-ity	v,T	2.7047921986987387	0
-ity	R,3	2.7046947618769748	0
-ity	Q,P	2.703891495452744	0
-ity	Q,j	2.7015842061144486	0
-ity	c,p	2.7004959031912215	0
-ity	h,F	2.6924862310274413	1
-ity	Z,z	2.686339358155661	0
-ity	8,P	2.682279598865147	0
-ity	E,I	2.679811920300974	0
-ity	6,$	2.67766643993935	0
-ity	p,D	2.677604084141307	0
-ity	x,g	2.677532535905314	0
-ity	2,3	2.6774601657593786	1
-ity	P,8	2.6773985135613394	0
-ity	c,v	2.67189981141488	0
-ity	#,9	2.67095249820499	0
-ity	Z,r	2.668074601318416	0
-ity	w,q	2.664239965007056	0
-ity	E,@	2.659406987636176	0
-ity	F,I	2.6589530846313094	0
-ity	#,V	2.653783225549521	0
-ity	x,H	2.652648389054839	0
-ity	4,1	2.651737766650924	1
-ity	d,x	2.6492596697336204	0
-ity	m,T	2.6480150731200967	4
-ity	d,F	2.646575315783421	0
-ity	T,J	2.6447584822641588	1
-ity	V,5	2.6440441434895856	0
-ity	d,Z	2.641491279550576	0
-ity	P,N	2.638691796667457	0
-ity	z,D	2.6370616077263795	0
-ity	c,j	2.6364716670059423	0
-ity	P,D	2.636415244178549	0
-ity	d,N	2.634929186974291	0
-ity	r,m	2.633434723436163	0
-ity	c,n	2.632505658209796	1
-ity	4,Z	2.6317782693047853	0
-ity	r,g	2.631185670967593	0
-ity	~,_	2.6291086265112487	0
-ity	h,0	2.628922209820862	0
-ity	#,3	2.625906131460031	0
-ity	f,v	2.6232583218743866	1
-ity	N,$	2.6218934716420117	0
-ity	d,c	2.6206106751494183	0
-ity	r,b	2.619924981291909	0
-ity	2,2	2.6177336387445775	2
-ity	P,R	2.615973496857192	0
-ity	Z,V	2.612666105101199	0
-ity	6,8	2.611099171092919	0
-ity	d,R	2.610491975064865	0
-ity	x,I	2.6095523915582532	0
-ity	P,Z	2.602293623803522	0
-ity	#,I	2.600942330872626	0
-ity	s,@	2.6007133843707595	812
-ity	P,U	2.597925248006197	0
-ity	4,U	2.5950839164743957	0
-ity	w,d	2.5942995080638376	0
-ity	j,p	2.5923590395444327	0
-ity	@,D	2.591544642134564	3
-ity	v,J	2.5906991916875484	1
-ity	#,0	2.5882622181696817	0
-ity	#,c	2.5882602566017834	0
-ity	#,F	2.588234996010073	0
-ity	#,~	2.5882192034904463	0
-ity	#,q	2.5878177569318783	0
-ity	#,x	2.5877392562901527	0
-ity	#,4	2.5867728620680133	0
-ity	~,j	2.5867594844608117	0
-ity	d,0	2.5857092191591446	0
-ity	P,V	2.5848438188454725	0
-ity	N,3	2.584641044659408	0
-ity	6,r	2.5825453058523147	3
-ity	#,H	2.579956402246726	0
-ity	0,n	2.578425464019473	2
-ity	P,7	2.5781529573155897	0
-ity	#,U	2.576774720763071	0
-ity	#,P	2.5759798428533216	0
-ity	6,9	2.5728442755026606	0
-ity	V,I	2.5662919230400156	0
-ity	m,9	2.5638224246717254	3
-ity	x,5	2.561120315542422	0
-ity	P,n	2.559324626598898	18
-ity	l,@	2.558274507965752	1343
-ity	I,b	2.554284871651296	285
-ity	F,j	2.5520577351667235	0
-ity	D,n	2.5512865760290007	1
-ity	~,s	2.5493619407526182	0
-ity	P,r	2.547551893063896	12
-ity	w,0	2.545656704006932	1
-ity	6,Q	2.5445602247657586	0
-ity	s,9	2.540602066685219	3
-ity	3,{	2.538084080715837	0
-ity	x,R	2.5296975346450044	0
-ity	c,m	2.529544713241913	1
-ity	3,$	2.529067958502015	0
-ity	H,V	2.5283190407648597	0
-ity	3,c	2.52457703731862	0
-ity	3,0	2.5245516153814087	0
-ity	3,F	2.524528361830649	0
-ity	3,~	2.5241150117577025	0
-ity	R,b	2.522837807193933	0
-ity	3,q	2.521478680493953	0
-ity	i,7	2.52094157805759	0
-ity	4,R	2.520491514230349	0
-ity	p,q	2.519352396697453	2
-ity	R,V	2.5192461955908616	0
-ity	J,v	2.518903779728337	0
-ity	3,4	2.5178715260019313	0
-ity	Q,h	2.51559282787432	0
-ity	3,3	2.5152853594443254	0
-ity	T,n	2.5132612483576935	11
-ity	v,g	2.511653353834544	0
-ity	3,V	2.5114476452977534	0
-ity	Z,J	2.510294141043161	0
-ity	R,E	2.508618286548714	0
-ity	2,$	2.508563980275988	0
-ity	3,U	2.507622244458407	0
-ity	3,x	2.505840456392029	0
-ity	t,g	2.505764662648536	17
-ity	N,2	2.505453055677757	1
-ity	i,0	2.5039999372121553	0
-ity	i,x	2.503999444412443	0
-ity	i,c	2.5039977821340464	0
-ity	i,~	2.5039850686415352	0
-ity	i,F	2.503983441862802	0
-ity	6,1	2.503546070053927	0
-ity	i,4	2.5025072182414174	0
-ity	i,H	2.4997234597291467	0
-ity	i,U	2.4970692323403494	0
-ity	V,1	2.4954268715528025	0
-ity	i,P	2.494488233858288	0
-ity	I,l	2.4940352556763217	1301
-ity	s,v	2.4937760212759956	3
-ity	i,u	2.4934765729733623	0
-ity	3,6	2.493417166894506	0
-ity	3,u	2.490951935186251	0
-ity	P,#	2.490891725420985	0
-ity	7,N	2.4899949185646477	0
-ity	#,7	2.488697915560268	2
-ity	p,9	2.4873823981855354	5
-ity	d,~	2.4865676839719955	0
-ity	V,@	2.4861701908888847	0
-ity	3,H	2.4859912814503424	0
-ity	#,8	2.483378424453633	0
-ity	1,r	2.4779908569257234	5
-ity	D,3	2.4769882200422444	0
-ity	N,t	2.476871339992628	14
-ity	3,2	2.475329676144444	0
-ity	{,Z	2.4742993805022877	7
-ity	Z,$	2.4723001338244135	0
-ity	H,0	2.4710724401760213	0
-ity	H,x	2.471055151116948	0
-ity	H,c	2.470771221295731	0
-ity	0,j	2.4689116536447173	0
-ity	~,n	2.4677634035811113	3
-ity	c,f	2.4663876079119342	0
-ity	4,#	2.465336199835418	0
-ity	D,q	2.4639841517275087	0
-ity	D,9	2.4626058745897588	0
-ity	Q,x	2.4623625598743573	0
-ity	k,v	2.458316727723929	1
-ity	3,8	2.4579732408504142	0
-ity	m,k	2.456827930048906	13
-ity	V,w	2.454981772225553	0
-ity	D,T	2.4528105816044796	0
-ity	3,7	2.4524554204602484	0
-ity	H,F	2.452406085149189	0
-ity	H,E	2.452326515332895	0
-ity	x,d	2.445404016204945	0
-ity	i,R	2.4452772372450404	0
-ity	_,x	2.4448574911585332	0
-ity	_,c	2.4448282906446384	0
-ity	H,~	2.4434590542774455	0
-ity	q,p	2.4417585433314812	0
-ity	_,F	2.440492602087888	0
-ity	4,6	2.439345523755401	0
-ity	P,2	2.435800864241579	9
-ity	0,p	2.4345551522419697	0
-ity	3,P	2.4325992286641913	0
-ity	8,8	2.431332193375164	0
-ity	i,q	2.430058745038375	0
-ity	3,i	2.429276880222261	0
-ity	f,q	2.429147811052599	1
-ity	_,Z	2.426839973561167	0
-ity	j,v	2.4268050930795084	0
-ity	Q,5	2.4213857184853396	0
-ity	8,D	2.4209441111360785	0
-ity	D,_	2.417106208931939	0
-ity	H,r	2.417048216857073	12
-ity	D,V	2.416041261471852	1
-ity	8,#	2.4097892491977557	0
-ity	h,END	2.408578513781761	0
-ity	_,N	2.4068227597161957	0
-ity	Z,0	2.4050176380436845	0
-ity	Z,x	2.4050157401997545	0
-ity	Z,c	2.405012188976242	0
-ity	Z,F	2.4049294893328934	0
-ity	Z,~	2.4046290108712025	0
-ity	4,7	2.403072772661881	0
-ity	j,{	2.4015628632394925	15
-ity	D,R	2.399934273408828	0
-ity	_,0	2.3986213350769674	0
-ity	Z,Z	2.3982147525233923	0
-ity	n,{	2.3967564780198902	216
-ity	Z,N	2.3953674830933664	0
-ity	D,m	2.3931895268531047	6
-ity	4,N	2.393188072554496	2
-ity	_,~	2.3920046960443457	0
-ity	0,m	2.38650376761695	0
-ity	v,D	2.382990382836325	5
-ity	z,U	2.3819941307888453	1
-ity	T,v	2.3779107121453773	0
-ity	R,r	2.37595294936469	0
-ity	P,1	2.373229394271485	1
-ity	2,u	2.3730079377747204	1
-ity	h,P	2.37274104563358	0
-ity	7,D	2.3722143650347007	0
-ity	_,R	2.370858989791179	0
-ity	Z,D	2.369477683501092	0
-ity	Z,f	2.363395405388826	0
-ity	9,J	2.361773974890694	0
-ity	Z,R	2.360960713685497	0
-ity	E,E	2.3537904193679653	0
-ity	r,d	2.3515310534022458	0
-ity	2,7	2.350217753041761	0
-ity	$,{	2.3474711938360793	0
-ity	0,J	2.3435379147412707	0
-ity	H,D	2.340556099719972	0
-ity	2,{	2.340363719587752	17
-ity	6,u	2.3387064741961705	0
-ity	#,6	2.3382597972277708	0
-ity	Q,w	2.3348296216118856	0
-ity	H,q	2.3347550393454277	0
-ity	t,p	2.332662400977145	39
-ity	~,p	2.3285629798519203	0
-ity	t,4	2.3272754870077152	14
-ity	b,f	2.3255052124482223	5
-ity	Z,g	2.324951707969202	0
-ity	~,m	2.3209304011638023	2
-ity	t,@	2.3175808944739873	2216
-ity	Z,S	2.316264298622224	0
-ity	Z,4	2.313614694648516	0
-ity	9,t	2.3048817104524213	3
-ity	x,l	2.3048027814233256	0
-ity	~,J	2.3046192056272883	0
-ity	5,r	2.297969283126428	11
-ity	p,n	2.2938766874277547	25
-ity	l,n	2.2935940846430087	74
-ity	6,b	2.2907307045367453	3
-ity	x,k	2.2875280603756663	0
-ity	x,j	2.2867628252086263	0
-ity	R,8	2.286200537530169	0
-ity	H,8	2.2812894596174704	1
-ity	0,f	2.280654074261248	0
-ity	8,_	2.278949887676884	0
-ity	s,q	2.275557752541573	4
-ity	Z,T	2.273491084639778	0
-ity	6,0	2.2647390837819827	0
-ity	6,c	2.264735899041185	0
-ity	6,F	2.2646782965932104	0
-ity	6,~	2.264626437366589	0
-ity	z,_	2.264338110327736	1
-ity	6,x	2.26432550650897	0
-ity	F,l	2.2636727292312697	0
-ity	T,p	2.2599128663767445	6
-ity	H,v	2.2577300921011645	0
-ity	6,4	2.257516932648322	0
-ity	q,f	2.2528619154475837	0
-ity	b,v	2.251524664290415	10
-ity	7,t	2.2507024343042654	49
-ity	6,q	2.249549615936889	0
-ity	j,z	2.24875787469402	0
-ity	D,E	2.248296073967122	5
-ity	j,d	2.2475320993542685	0
-ity	2,5	2.246196019377421	18
-ity	_,D	2.243606244344143	0
-ity	q,_	2.2431563394200005	0
-ity	#,#	2.24265950979815	0
-ity	D,s	2.241820227967196	3
-ity	l,9	2.2411673445850138	23
-ity	m,v	2.2390732932838837	3
-ity	Q,7	2.2365971492395627	0
-ity	D,S	2.236002441119849	0
-ity	H,Z	2.2351897087564794	0
-ity	N,Q	2.2334751874265963	1
-ity	v,u	2.2328984077009713	3
-ity	@,J	2.232326529670268	26
-ity	6,2	2.231061262652326	0
-ity	r,p	2.2252509146725785	0
-ity	0,d	2.21397706620073	0
-ity	t,k	2.212513680301752	36
-ity	D,g	2.2106422815776874	0
-ity	5,9	2.2099416394705926	0
-ity	P,_	2.2082013267634313	2
-ity	2,@	2.205471898574942	470
-ity	f,9	2.203819830337459	0
-ity	E,Q	2.1990193899788677	0
-ity	z,u	2.198810171020585	7
-ity	I,D	2.198141832719296	36
-ity	j,k	2.1981349121929874	0
-ity	4,t	2.196965788490176	17
-ity	i,3	2.19647725329013	0
-ity	6,R	2.1959725358747217	0
-ity	3,#	2.194806598595779	0
-ity	v,S	2.1933562687894304	0
-ity	N,u	2.193272935874244	0
-ity	S,r	2.192399747198168	39
-ity	h,m	2.1901373898646197	0
-ity	t,S	2.1818290963696416	15
-ity	6,#	2.1814367144407623	0
-ity	k,x	2.1768151064888386	0
-ity	k,c	2.17675724549962	0
-ity	k,F	2.176656871308036	0
-ity	R,v	2.1756727570464296	0
-ity	Q,t	2.174128230917174	318
-ity	H,9	2.173649646920742	0
-ity	#,Q	2.1729841695599683	3
-ity	c,S	2.170308510137625	0
-ity	_,_	2.1699038699867357	0
-ity	k,N	2.169620713966781	0
-ity	t,b	2.168216021209626	78
-ity	k,Z	2.1666251021286307	0
-ity	P,p	2.1663843147776474	5
-ity	3,E	2.16397986115906	0
-ity	h,w	2.1626263667342354	0
-ity	c,N	2.161385897318258	0
-ity	i,8	2.1607894781782075	0
-ity	3,t	2.1599914114519474	196
-ity	_,q	2.159737557133905	0
-ity	~,f	2.1517294143318155	0
-ity	4,r	2.149934135296533	1
-ity	0,l	2.139315888798219	0
-ity	k,R	2.1392540446856385	0
-ity	#,1	2.1376799078488276	0
-ity	#,5	2.1367065267617384	3
-ity	P,i	2.134142988086382	0
-ity	H,4	2.1325810375244636	0
-ity	H,u	2.128261661673828	0
-ity	@,z	2.1268860635654714	143
-ity	N,i	2.1219910551632246	0
-ity	Z,l	2.1187532255810284	0
-ity	k,0	2.1170444565789115	0
-ity	b,h	2.1170304256200696	6
-ity	R,2	2.114065122287916	0
-ity	j,END	2.1073618032921484	0
-ity	r,_	2.1059012851959693	0
-ity	Z,u	2.1006853837166704	1
-ity	U,9	2.100153552837881	0
-ity	s,S	2.099501958412806	7
-ity	b,m	2.0982022686210664	15
-ity	k,~	2.097607198615754	0
-ity	6,3	2.094394159109143	0
-ity	l,_	2.0932083562470325	38
-ity	H,N	2.091417384775644	0
-ity	s,8	2.088259052160292	2
-ity	P,J	2.0856206300867584	2
-ity	2,r	2.085614016528698	25
-ity	c,g	2.0834136251965116	0
-ity	x,S	2.083215564274198	0
-ity	9,b	2.081945193880302	6
-ity	m,S	2.0787750791614785	9
-ity	k,D	2.0764859200317485	0
-ity	_,3	2.0754713467759256	32
-ity	6,N	2.0742980711734766	0
-ity	H,p	2.0723738870987525	3
-ity	D,J	2.0702779404599507	0
-ity	9,5	2.0665069460778476	0
-ity	d,D	2.061546851469151	2
-ity	F,P	2.060254205666748	0
-ity	t,I	2.056009331558418	3407
-ity	4,T	2.054189070732015	0
-ity	z,J	2.051273765094426	0
-ity	R,i	2.050167454422784	0
-ity	R,0	2.0494229390294123	0
-ity	R,x	2.0494035145895033	0
-ity	R,c	2.049224078797888	0
-ity	1,b	2.0478854001812152	110
-ity	n,U	2.0477244095929237	3
-ity	R,F	2.0474461202942535	0
-ity	j,f	2.04617083391961	0
-ity	l,b	2.0461507880154475	70
-ity	R,~	2.045767647167583	0
-ity	8,v	2.043928827755515	4
-ity	R,u	2.041876817251106	0
-ity	T,T	2.039643275379319	0
-ity	4,j	2.0383292309511383	0
-ity	{,END	2.033793452304839	0
-ity	n,H	2.0324831680690068	0
-ity	w,H	2.030926477967732	0
-ity	R,q	2.0294226771186263	0
-ity	Z,8	2.026154806230453	1
-ity	6,7	2.025629813733236	0
-ity	x,P	2.020935031543271	0
-ity	k,n	2.0206072398739385	66
-ity	N,8	2.0179343078356897	0
-ity	~,d	2.016942655884071	0
-ity	E,w	2.01666539554037	0
-ity	_,J	2.016625033918194	0
-ity	l,H	2.0152250567925094	0
-ity	7,j	2.014910858435361	0
-ity	Z,h	2.01297966516063	0
-ity	I,w	2.008954130178384	37
-ity	q,m	2.0078782235041572	1
-ity	P,6	2.007262073455274	0
-ity	H,6	2.0049667943703877	0
-ity	v,q	2.0036016575718225	4
-ity	w,w	2.0025207443709476	0
-ity	I,h	2.0014963023233827	72
-ity	h,H	1.9959470023125636	0
-ity	7,I	1.995307697211736	0
-ity	5,0	1.994267465154957	0
-ity	5,x	1.9942668170944875	0
-ity	5,c	1.9942668013484752	0
-ity	5,F	1.9942508477781793	0
-ity	5,~	1.9942327319950124	0
-ity	5,4	1.9924649204833411	0
-ity	_,{	1.9922899339582276	72
-ity	~,l	1.9907890047846977	0
-ity	5,H	1.988147781150868	0
-ity	5,7	1.9880676401670792	0
-ity	D,2	1.987109865111747	3
-ity	5,U	1.987073374387208	0
-ity	c,d	1.9863016147037609	0
-ity	2,9	1.9813430921713888	0
-ity	5,P	1.9808172040926877	0
-ity	m,h	1.9775030509550984	11
-ity	U,$	1.976386715703536	0
-ity	z,r	1.9728523255340544	12
-ity	J,c	1.9717410898157048	0
-ity	J,x	1.9717398436727844	0
-ity	U,{	1.9713647129534095	14
-ity	4,_	1.9703460879732937	0
-ity	J,Z	1.9683470176063071	0
-ity	J,N	1.9683286877141004	0
-ity	J,F	1.9677938659007064	0
-ity	k,9	1.965760000274872	1
-ity	J,R	1.960649769741103	0
-ity	7,@	1.9587211967371656	0
-ity	2,c	1.957305662569614	0
-ity	2,0	1.9572949577684788	0
-ity	2,x	1.9572941026196853	0
-ity	2,~	1.9572646384056869	0
-ity	2,F	1.957192576407328	0
-ity	5,q	1.9537529232546615	0
-ity	5,R	1.9537064552132168	0
-ity	2,4	1.9511286093310416	0
-ity	2,N	1.9479078536625716	0
-ity	2,q	1.945032062360008	0
-ity	R,4	1.943808641865216	0
-ity	6,P	1.9388941908723467	0
-ity	E,l	1.934256909274254	729
-ity	3,j	1.9337606213296592	0
-ity	R,p	1.9325354141528155	0
-ity	b,z	1.931797818804464	22
-ity	J,0	1.9282026186044965	0
-ity	5,8	1.9272767845979943	0
-ity	b,k	1.9269353745819595	15
-ity	R,9	1.9234380966617264	0
-ity	N,9	1.92295008664564	0
-ity	6,V	1.92290922889533	0
-ity	$,9	1.9210142394302103	0
-ity	V,l	1.9209144149979207	300
-ity	7,b	1.9200575807160307	22
-ity	START,7	1.919531036892664	20
-ity	f,b	1.9191729470002832	16
-ity	5,u	1.9191482854837592	0
-ity	J,~	1.9102291892312169	0
-ity	2,H	1.9095793383478057	0
-ity	4,i	1.908839131970467	1
-ity	v,p	1.906351964851634	1
-ity	j,_	1.905832573391362	0
-ity	2,8	1.9014363301717283	0
-ity	R,#	1.8994355676611097	0
-ity	R,n	1.8994212651422384	0
-ity	4,Q	1.8973851416033591	0
-ity	2,R	1.8940081572617924	0
-ity	f,T	1.8939280571859232	12
-ity	r,v	1.8928048767476255	0
-ity	6,6	1.8899508568380003	0
-ity	Z,7	1.888922673329219	0
-ity	D,4	1.8881704541591873	0
-ity	u,b	1.8845085299889843	93
-ity	H,R	1.8820079411916772	0
-ity	q,s	1.8788539280242824	0
-ity	I,E	1.8786729267691564	27
-ity	#,j	1.878271936754672	1
-ity	R,D	1.8748513736536996	0
-ity	START,4	1.874225504104445	21
-ity	k,_	1.8731823583613376	2
-ity	Z,6	1.8726994973046676	0
-ity	p,T	1.8672935922959075	2
-ity	z,{	1.8668942944135312	52
-ity	4,S	1.8625070244417348	1
-ity	p,p	1.861816313087325	5
-ity	n,4	1.8615039520257168	23
-ity	v,v	1.8560577643974092	0
-ity	6,U	1.8551362569915677	1
-ity	_,T	1.854346712165574	0
-ity	R,7	1.854279330221008	0
-ity	d,q	1.8472155596776725	0
-ity	U,2	1.8440809592751457	0
-ity	4,I	1.8421953659920904	9
-ity	D,z	1.8394465704466123	10
-ity	U,c	1.83919815938526	0
-ity	U,0	1.8391834873719688	0
-ity	E,5	1.8355088702910385	0
-ity	N,7	1.8340665665529576	0
-ity	H,2	1.8317022132715657	3
-ity	U,F	1.8303895854876728	0
-ity	U,~	1.828029396181437	0
-ity	U,x	1.8238977218443304	0
-ity	R,6	1.8219631031987404	0
-ity	T,s	1.8202667827244108	9
-ity	t,z	1.815734626767541	0
-ity	k,q	1.8154109499603797	1
-ity	i,r	1.8149918989022336	15
-ity	Z,I	1.811617313608607	1
-ity	N,b	1.810773591427747	30
-ity	l,z	1.8092898351584736	37
-ity	q,d	1.809005992319471	0
-ity	$,Q	1.80054278270498	0
-ity	D,6	1.7995264471674215	2
-ity	n,v	1.7993038109266069	168
-ity	J,_	1.7980092211041931	0
-ity	$,$	1.797677362837197	0
-ity	R,1	1.7971907802369271	0
-ity	u,9	1.794434720386354	0
-ity	T,z	1.792003705958943	0
-ity	Z,1	1.788522127784189	5
-ity	i,b	1.7872060188028307	51
-ity	H,_	1.7844041540770093	0
-ity	f,z	1.7811248694703623	0
-ity	U,q	1.7789922341594586	0
-ity	J,r	1.778579079259682	18
-ity	z,8	1.7768247441394136	3
-ity	6,j	1.7762581047593038	0
-ity	s,4	1.7755830272804063	9
-ity	v,{	1.7747029671461614	105
-ity	J,{	1.7599280026972082	47
-ity	8,@	1.759734333801739	0
-ity	5,b	1.756576489460148	140
-ity	6,E	1.7520520039493084	1
-ity	J,D	1.7502769757943124	0
-ity	c,l	1.7501465544814463	0
-ity	Z,j	1.7485951999646154	4
-ity	$,V	1.746028220863442	0
-ity	N,n	1.7429579050357835	7
-ity	Z,i	1.7412427235275183	2
-ity	U,Q	1.7374518168711122	2
-ity	4,J	1.7353993505012395	0
-ity	N,0	1.734683720428425	0
-ity	N,x	1.7346733357019648	0
-ity	N,c	1.7346591388925925	0
-ity	N,F	1.7343740472420244	0
-ity	R,Z	1.7342335582821438	0
-ity	N,~	1.7342169287298148	0
-ity	8,p	1.732036415373872	5
-ity	N,q	1.7298170834816575	0
-ity	U,b	1.7294282556370613	16
-ity	S,v	1.7288647870675842	0
-ity	6,Z	1.7278154018516645	0
-ity	3,5	1.7270879645776702	0
-ity	2,P	1.7270591256551162	0
-ity	r,t	1.7267313098723769	0
-ity	v,Q	1.722821860605677	39
-ity	V,Z	1.721164182126862	0
-ity	r,k	1.721017602268101	0
-ity	l,t	1.719456531403358	314
-ity	4,H	1.717114733899022	0
-ity	8,J	1.714080905817999	0
-ity	$,N	1.7104164180390633	0
-ity	j,j	1.7098382800886025	0
-ity	N,4	1.7096303375702746	0
-ity	$,3	1.7078826780852392	0
-ity	2,U	1.7044495637123864	0
-ity	$,1	1.7044493477757374	0
-ity	$,u	1.7024681467671847	0
-ity	$,2	1.7022026810193545	0
-ity	START,3	1.700629466683715	54
-ity	D,k	1.7004710649900048	0
-ity	j,S	1.6997242761575355	0
-ity	$,8	1.698998587897048	0
-ity	k,m	1.6989492748164323	26
-ity	$,c	1.6988841764528253	0
-ity	$,0	1.6988840668475795	0
-ity	$,x	1.6988837392482985	0
-ity	$,F	1.6988797932281423	0
-ity	$,~	1.6988690863741915	0
-ity	$,q	1.6987579993629396	0
-ity	$,4	1.698247641795847	0
-ity	$,6	1.6981247034487126	0
-ity	$,#	1.6980245297945924	0
-ity	$,U	1.6973291936066293	0
-ity	n,3	1.6968675711580072	35
-ity	$,H	1.6966138376523432	0
-ity	$,E	1.696023583470723	0
-ity	$,P	1.6956103714991675	0
-ity	$,i	1.695083618347173	0
-ity	j,J	1.691908028213822	0
-ity	j,V	1.690296560521544	6
-ity	j,g	1.689083233935877	0
-ity	@,v	1.6877667544981607	160
-ity	2,#	1.686132355626941	1
-ity	9,v	1.6825255447675973	0
-ity	0,g	1.6805096346501394	0
-ity	I,Z	1.6747752789790082	39
-ity	4,w	1.671699193510234	0
-ity	4,h	1.6708828728714575	1
-ity	D,U	1.6680986911632356	0
-ity	b,H	1.6670764301385956	0
-ity	$,7	1.6618395552285945	0
-ity	J,q	1.6550860482968588	0
-ity	u,u	1.6550110603940151	0
-ity	l,3	1.648956817826594	36
-ity	R,N	1.647757806221943	0
-ity	s,r	1.647179442541156	40
-ity	T,g	1.6455285278743936	0
-ity	N,H	1.6449192981814758	0
-ity	H,f	1.6388875833837826	2
-ity	m,z	1.6357790142439734	45
-ity	D,7	1.635640271025867	0
-ity	z,v	1.6345548427996048	5
-ity	p,g	1.631876796936579	7
-ity	b,d	1.627815444294626	25
-ity	n,u	1.6276748679927993	30
-ity	N,D	1.6266557992918198	0
-ity	c,k	1.6254686583337747	0
-ity	J,3	1.6238087661709055	16
-ity	9,z	1.6232977648710163	1
-ity	6,_	1.6213425755468016	2
-ity	U,3	1.6202885751889395	0
-ity	u,0	1.6181739354693183	0
-ity	u,x	1.6181713570614151	0
-ity	u,c	1.6181514024077064	0
-ity	u,~	1.6180631196724615	0
-ity	u,F	1.6180218919488052	0
-ity	2,1	1.6174726746761348	4
-ity	n,n	1.6155854431010654	31
-ity	r,9	1.6153365320265456	20
-ity	@,p	1.612135192966225	417
-ity	I,{	1.6115350900681618	89
-ity	p,t	1.6106200011730911	268
-ity	D,w	1.610561114522417	0
-ity	H,U	1.6104383123588395	0
-ity	N,U	1.6093340536991576	0
-ity	H,1	1.6083115674385402	0
-ity	f,S	1.6079909359751916	4
-ity	U,u	1.6073949628168993	0
-ity	H,#	1.6068927627053728	0
-ity	u,4	1.6067148265710838	0
-ity	U,7	1.6062714707621382	0
-ity	S,{	1.60560032475437	66
-ity	$,v	1.605229036740683	1
-ity	H,m	1.6047259990735585	13
-ity	u,7	1.6038068269072028	0
-ity	9,S	1.601783368850871	0
-ity	Q,b	1.6013709514238608	158
-ity	I,Q	1.5988817845569123	66
-ity	D,f	1.598028923273782	1
-ity	j,c	1.5971989614050823	0
-ity	j,0	1.5971986558548998	0
-ity	j,x	1.5971976577557054	0
-ity	j,F	1.5971952352144907	0
-ity	j,q	1.596924999493169	0
-ity	j,4	1.5967639704701249	0
-ity	j,N	1.596729990449873	0
-ity	j,H	1.5958859117398383	0
-ity	j,Z	1.5958367639391433	0
-ity	j,D	1.595744014091922	0
-ity	j,h	1.595524334432776	0
-ity	j,T	1.5939809511652765	0
-ity	z,$	1.593444849263264	17
-ity	I,@	1.59158101089863	4
-ity	d,_	1.591329483395432	1
-ity	1,9	1.5909287170703743	0
-ity	z,Q	1.590210715393744	18
-ity	j,P	1.5872325301320664	0
-ity	j,R	1.5835022071821214	0
-ity	7,J	1.5828406305506135	0
-ity	U,U	1.5827150110952246	0
-ity	u,H	1.5798552979700862	0
-ity	R,U	1.5794145604119354	0
-ity	u,q	1.5780209656496904	0
-ity	q,l	1.575723751103955	0
-ity	2,6	1.5745368683874537	1
-ity	R,@	1.5728490362909406	0
-ity	2,Z	1.571230488091051	0
-ity	~,g	1.569804650028484	0
-ity	v,$	1.5694065077040245	15
-ity	u,U	1.5572609896933276	0
-ity	H,7	1.5547321478271616	0
-ity	v,w	1.5527725527743934	7
-ity	P,5	1.5509059486777108	0
-ity	k,p	1.5489223406891934	17
-ity	j,Q	1.5455844851531912	15
-ity	p,z	1.5436935454797212	0
-ity	v,b	1.543565428184518	4
-ity	J,J	1.5425805690783625	1
-ity	i,$	1.5419635023416376	3
-ity	U,4	1.5413743477677215	0
-ity	j,8	1.541162246631072	2
-ity	T,S	1.5404286262891986	1
-ity	g,_	1.5376230324513551	1
-ity	3,Q	1.5336022438847596	0
-ity	{,t	1.5326218805471492	541
-ity	0,S	1.5308784259447314	0
-ity	z,T	1.525820211812861	0
-ity	q,n	1.5224010960683811	13
-ity	u,P	1.5221646252670666	0
-ity	8,s	1.5200166760814555	14
-ity	3,I	1.519309734499375	0
-ity	I,t	1.5186319368967431	1500
-ity	N,@	1.5168209114000826	24
-ity	START,v	1.516196248167387	591
-ity	R,H	1.512056990359799	0
-ity	H,i	1.5107681424899742	0
-ity	I,I	1.5085050930896182	28
-ity	N,P	1.5082562529604413	0
-ity	S,3	1.5056026507083304	16
-ity	z,2	1.5030992626677395	29
-ity	S,x	1.5029222731578251	0
-ity	S,c	1.5029174735259971	0
-ity	S,F	1.499682513994868	0
-ity	d,9	1.4981579233419833	3
-ity	S,Z	1.496078212789843	0
-ity	g,p	1.4954958740017226	8
-ity	n,b	1.4898656217563246	71
-ity	3,z	1.4891788436697304	12
-ity	n,8	1.4880415178521806	27
-ity	b,@	1.4875280891780824	399
-ity	S,N	1.4837791146742632	0
-ity	J,t	1.48167451773213	16
-ity	U,8	1.4800671431619037	2
-ity	s,d	1.4787678149581538	14
-ity	q,g	1.4786721207693851	0
-ity	k,z	1.4765187511877436	0
-ity	R,f	1.4763635189851154	0
-ity	4,g	1.4754685141145778	0
-ity	S,~	1.4702562067610234	0
-ity	S,0	1.467581930800959	0
-ity	n,@	1.466555883783474	938
-ity	m,4	1.4638352776109986	8
-ity	S,R	1.4582332949130556	0
-ity	U,t	1.458215469398488	105
-ity	3,1	1.4572883903934386	0
-ity	R,R	1.449780920197977	0
-ity	S,q	1.4471725398239954	1
-ity	2,V	1.4468048344555822	7
-ity	u,2	1.443378984637027	1
-ity	j,3	1.442678926831828	8
-ity	S,D	1.4423694314877125	0
-ity	N,j	1.4412706530793535	0
-ity	$,t	1.4404111736124197	410
-ity	v,k	1.4353719888888223	3
-ity	@,N	1.4346360150084925	2
-ity	U,@	1.4345486244900745	6
-ity	_,g	1.4326564778174848	2
-ity	T,k	1.4249627172879782	5
-ity	n,$	1.4237724688806814	93
-ity	0,k	1.422730459800194	0
-ity	{,_	1.4227038319454648	68
-ity	N,1	1.4222500880037217	1
-ity	_,8	1.420836446601779	0
-ity	g,v	1.4199189997973098	0
-ity	3,@	1.4191112800164234	0
-ity	u,N	1.4153270261665476	0
-ity	H,t	1.4136616883389612	128
-ity	z,V	1.4078652163385996	16
-ity	U,E	1.4062427343967716	10
-ity	h,@	1.403743684144561	25
-ity	5,t	1.4037258318844703	299
-ity	b,_	1.4015269261234913	24
-ity	k,g	1.401250105244614	4
-ity	v,V	1.3972374069471885	26
-ity	_,$	1.3968841530447549	20
-ity	n,k	1.3927220325797416	300
-ity	w,@	1.3909553948154674	157
-ity	@,S	1.3817442187363635	61
-ity	u,t	1.3798117010091515	334
-ity	1,0	1.375601778551106	0
-ity	1,c	1.3756010958439244	0
-ity	1,F	1.3755973525570688	0
-ity	1,~	1.375597092371784	0
-ity	1,4	1.3749474675744224	0
-ity	1,7	1.374381621292578	0
-ity	1,H	1.374123899149332	0
-ity	1,P	1.3740384399687375	0
-ity	1,U	1.3740244404616655	0
-ity	1,x	1.3734110920900058	0
-ity	1,8	1.371701006535373	0
-ity	w,END	1.371298467419444	0
-ity	R,5	1.3704193710978458	0
-ity	t,u	1.369067985124672	102
-ity	9,w	1.3687550972044011	1
-ity	_,l	1.3647847050380415	10
-ity	t,h	1.363502556262147	78
-ity	t,{	1.361157153423831	384
-ity	l,p	1.359935959975347	72
-ity	t,3	1.359409370303033	206
-ity	t,d	1.3585245159837998	27
-ity	T,m	1.3552251821504004	7
-ity	1,R	1.3539050922523153	0
-ity	_,Q	1.3516411608607442	45
-ity	m,m	1.3516159129871763	5
-ity	v,2	1.3508013373188854	134
-ity	S,_	1.3469213332691332	0
-ity	R,s	1.3468351546336654	0
-ity	r,f	1.34203711110941	0
-ity	1,u	1.3418272588252511	0
-ity	J,E	1.3413122590743054	58
-ity	b,3	1.33913745170128	122
-ity	j,w	1.33911720257146	1
-ity	l,g	1.3375128126512674	27
-ity	q,S	1.336434694509462	0
-ity	N,#	1.335205850720948	1
-ity	J,Q	1.335103755563174	14
-ity	~,S	1.334201184220344	0
-ity	H,H	1.332734052807414	0
-ity	u,8	1.330065576478411	1
-ity	r,END	1.3297567222407736	0
-ity	6,i	1.3291081618601517	0
-ity	b,2	1.3289697201040882	154
-ity	p,m	1.3280410642070368	20
-ity	D,l	1.3257183297083914	4
-ity	N,V	1.3249533227237356	4
-ity	P,s	1.3244655636907607	19
-ity	w,P	1.3231359000962328	0
-ity	d,J	1.322783672445892	3
-ity	g,s	1.3213971204055603	7
-ity	J,T	1.320183172113769	0
-ity	I,r	1.3181629819718808	252
-ity	9,T	1.3176833752470305	0
-ity	j,1	1.3154450965444455	8
-ity	E,1	1.3135817054261718	0
-ity	f,g	1.3096184818451275	11
-ity	_,S	1.3063501444614136	0
-ity	8,T	1.305196716265982	0
-ity	E,_	1.3023602114472954	92
-ity	3,w	1.299115797278545	0
-ity	j,E	1.2956097782528344	27
-ity	N,r	1.295502788580576	17
-ity	START,I	1.2933336433405314	2271
-ity	g,9	1.2927529997560685	3
-ity	I,END	1.2901012625394763	5350
-ity	9,h	1.284133143928603	0
-ity	6,H	1.2838100378053203	0
-ity	N,Z	1.2838072563093537	0
-ity	v,h	1.2827813920465037	1
-ity	_,2	1.2822790947186888	31
-ity	R,_	1.279292494008338	0
-ity	~,k	1.2782471890044356	0
-ity	v,t	1.2771489169113632	6
-ity	i,t	1.2733933521269294	301
-ity	T,9	1.2727461446649375	0
-ity	R,J	1.271736300890593	0
-ity	1,3	1.2713786120894337	0
-ity	H,h	1.2712262973585595	9
-ity	9,1	1.2704912397018662	0
-ity	l,{	1.2676678598071651	586
-ity	J,2	1.266785339106134	29
-ity	Z,q	1.2663757426350577	3
-ity	f,@	1.265453818907432	319
-ity	N,R	1.2647215483984375	0
-ity	Z,5	1.2618319111584864	0
-ity	u,V	1.261282795091006	0
-ity	S,J	1.257650669922974	1
-ity	P,m	1.253016993645642	30
-ity	U,j	1.2524397146774202	0
-ity	D,h	1.2517784014307871	1
-ity	l,J	1.2501377688955433	26
-ity	n,6	1.2490718746243026	27
-ity	{,b	1.2489549852934383	219
-ity	4,P	1.2482872268627148	0
-ity	r,3	1.2420727845462078	3
-ity	I,T	1.2410514382863855	62
-ity	m,w	1.240571659814476	26
-ity	h,9	1.240397880257798	1
-ity	i,6	1.2361370339567213	1
-ity	l,l	1.2357818618536545	22
-ity	g,J	1.2294404163954449	0
-ity	2,b	1.2293256876367549	90
-ity	@,s	1.226524046341705	1354
-ity	u,R	1.2255687042194854	1
-ity	U,#	1.2247949741892743	1
-ity	m,H	1.2229165929935926	0
-ity	v,8	1.22069067389533	21
-ity	8,Z	1.220278007496237	1
-ity	2,I	1.2200093353128914	26
-ity	S,2	1.217894552518595	20
-ity	3,n	1.2131459806629872	170
-ity	START,1	1.2126098387179551	139
-ity	b,7	1.2096918548485345	38
-ity	Z,@	1.2091805100493378	53
-ity	4,v	1.2028427351746478	0
-ity	1,$	1.2022267732973706	1
-ity	Z,w	1.195477709014451	3
-ity	z,E	1.1941920005311362	72
-ity	j,~	1.1925597703494937	1
-ity	n,E	1.1925594846562504	200
-ity	D,8	1.19117808498358	20
-ity	n,f	1.187975968778327	291
-ity	b,{	1.1876726399153603	366
-ity	4,@	1.1876311102792512	39
-ity	3,r	1.1857816417518166	14
-ity	7,z	1.1854414273094172	5
-ity	g,N	1.1846823137510238	0
-ity	U,V	1.1816993976403962	0
-ity	s,{	1.180665736284089	213
-ity	l,8	1.1804800921664196	27
-ity	g,x	1.1792607654524456	0
-ity	g,F	1.1792376299148015	0
-ity	g,c	1.1792305771718787	0
-ity	P,k	1.1755812388219713	9
-ity	t,5	1.17139064607496	271
-ity	l,h	1.170950560342674	27
-ity	f,J	1.1700416881625255	0
-ity	f,n	1.1694780413270474	12
-ity	n,p	1.1555940705922838	67
-ity	m,U	1.1531144230751655	4
-ity	v,f	1.1483961869369912	3
-ity	S,E	1.1435965360631268	49
-ity	g,0	1.1426508824719337	0
-ity	$,5	1.1413665052171549	0
-ity	T,8	1.139925715105237	0
-ity	_,@	1.1389515617508437	329
-ity	g,D	1.1306811517097517	0
-ity	p,2	1.1306261156466793	148
-ity	l,S	1.1257551641968029	23
-ity	s,j	1.1226508997677982	58
-ity	4,D	1.1174079627222362	0
-ity	S,Q	1.116643569972716	56
-ity	@,w	1.1095102772989769	92
-ity	S,T	1.1074451129416882	0
-ity	g,~	1.1063780981817946	2
-ity	i,V	1.1059737790145032	2
-ity	b,8	1.1057455630499504	48
-ity	R,P	1.1009659827237464	0
-ity	6,S	1.0969884724933685	2
-ity	s,s	1.0952077902962252	28
-ity	t,n	1.095201246138041	115
-ity	5,6	1.094066542560416	1
-ity	v,E	1.0940400826353676	163
-ity	n,r	1.092646339831978	56
-ity	0,N	1.0870165600846793	1
-ity	l,T	1.084746679682744	24
-ity	2,_	1.0840159489103645	16
-ity	m,j	1.0766441641870743	171
-ity	t,m	1.075601886443053	98
-ity	Q,z	1.0709761660943051	47
-ity	k,t	1.0706956382804935	734
-ity	t,U	1.068753003120504	4
-ity	r,@	1.068185743770634	1803
-ity	g,q	1.0679914299795517	0
-ity	v,U	1.06695277478413	2
-ity	{,R	1.06378900889879	0
-ity	t,E	1.0610139171505997	529
-ity	k,k	1.0607598671766834	14
-ity	f,s	1.0604396230096222	38
-ity	p,k	1.0594457003784532	16
-ity	s,5	1.0587037013658414	159
-ity	H,k	1.055697327171914	1
-ity	4,p	1.0524877324108255	1
-ity	4,z	1.051115119109853	21
-ity	l,w	1.0436683769276645	16
-ity	c,R	1.0427157276295471	0
-ity	t,6	1.040703030312521	46
-ity	p,d	1.0383902725719354	15
-ity	J,$	1.0341377011854265	7
-ity	n,g	1.0326762363296489	57
-ity	6,I	1.0293252869463156	7
-ity	b,E	1.0289673215694537	191
-ity	m,$	1.026396123138566	116
-ity	z,3	1.0263766074003875	44
-ity	P,S	1.0226753594316538	5
-ity	S,8	1.0195315984385616	11
-ity	b,u	1.016252898005515	70
-ity	N,I	1.013091666417849	21
-ity	6,h	1.009847068637816	3
-ity	4,m	1.0097429166916427	5
-ity	Q,END	1.0086014790312392	0
-ity	6,g	1.005397062239572	1
-ity	T,d	1.0046436328356885	1
-ity	t,8	1.0045397653573165	61
-ity	i,{	1.0034413495269696	5
-ity	l,m	1.0020447438454712	72
-ity	l,k	0.999138055511982	97
-ity	j,i	0.998791095612252	7
-ity	H,l	0.9934143307422943	20
-ity	m,8	0.992194807665066	10
-ity	@,n	0.991273745259937	3422
-ity	2,Q	0.989979721498626	21
-ity	3,p	0.9893897538101122	60
-ity	Z,#	0.9891121541915168	0
-ity	6,5	0.9886146491603842	0
-ity	l,4	0.9867469113810516	45
-ity	n,m	0.9820786745246696	73
-ity	$,z	0.9811271254637752	36
-ity	U,i	0.981123777697217	0
-ity	s,T	0.980102690763685	19
-ity	2,j	0.9796866181201906	3
-ity	START,D	0.968784863117956	55
-ity	@,m	0.9676625036741876	1126
-ity	I,J	0.96676079806646	103
-ity	P,j	0.9612705515271198	8
-ity	J,7	0.9578226162159584	16
-ity	v,3	0.9570294983193204	163
-ity	1,q	0.9570092236307808	1
-ity	R,k	0.9550236348484812	0
-ity	R,I	0.9541859911425884	0
-ity	1,{	0.953777069693392	2
-ity	t,f	0.9522295759525656	128
-ity	P,@	0.9520184111325634	24
-ity	R,l	0.9506119871937456	0
-ity	i,2	0.9477204257653202	8
-ity	w,9	0.947566989768216	0
-ity	I,5	0.9475378413336664	85
-ity	k,T	0.9466423778911236	4
-ity	#,b	0.9430157798700876	74
-ity	4,s	0.9370331312067836	30
-ity	8,S	0.9310913620974954	4
-ity	z,@	0.9293179053316388	439
-ity	D,i	0.9231623006009642	4
-ity	s,U	0.9222986264410712	12
-ity	d,T	0.921587496102612	4
-ity	P,f	0.9215685623694884	9
-ity	J,8	0.9209930166602868	15
-ity	R,T	0.9207928023844776	0
-ity	U,H	0.91849303519645	0
-ity	b,4	0.9170677110528204	52
-ity	p,u	0.9164214074925264	44
-ity	5,V	0.9141281784691966	3
-ity	5,3	0.9120337695304565	3
-ity	p,{	0.9116973336177212	408
-ity	P,T	0.9104074170848993	1
-ity	f,d	0.9064524359020564	10
-ity	j,6	0.9052071902931154	2
-ity	T,{	0.9029363452444858	20
-ity	m,d	0.9002293494119593	50
-ity	z,g	0.8973092130025906	4
-ity	J,b	0.8962976401638647	14
-ity	{,s	0.8955658722895716	330
-ity	b,s	0.887876322818407	121
-ity	7,p	0.882715284158416	5
-ity	U,Z	0.882504699410882	0
-ity	p,@	0.881341370334026	857
-ity	E,S	0.8807613983479738	113
-ity	9,p	0.8805891362530636	0
-ity	t,2	0.8777287161865486	306
-ity	8,m	0.8742977854020886	9
-ity	E,R	0.8686463447172166	0
-ity	t,H	0.867257636895796	97
-ity	{,z	0.8650329913591044	50
-ity	s,7	0.8624370245516992	46
-ity	2,S	0.8563011250244523	3
-ity	3,h	0.8557918350031599	0
-ity	U,6	0.8522353982267958	0
-ity	D,#	0.8518678858465556	0
-ity	J,S	0.8488048719804482	0
-ity	8,k	0.8486949265472772	13
-ity	t,7	0.846468341364834	105
-ity	1,6	0.8451896458014669	2
-ity	t,s	0.8435276484693253	235
-ity	n,h	0.8425012383475234	66
-ity	v,s	0.8398385389848695	7
-ity	#,t	0.8375690593375733	276
-ity	$,p	0.8374280871091511	48
-ity	D,1	0.836935527399497	6
-ity	J,u	0.8337406884071905	10
-ity	g,T	0.830955104701026	0
-ity	l,E	0.8294910657686505	481
-ity	7,v	0.8288788956536282	3
-ity	H,@	0.8281921733678015	123
-ity	R,j	0.8268786182425245	0
-ity	_,z	0.8263643230111626	0
-ity	N,T	0.8258170375254554	11
-ity	J,4	0.8247794666176738	2
-ity	_,p	0.8227946240365664	4
-ity	r,8	0.8226144733383585	19
-ity	@,_	0.8204745104181956	195
-ity	Q,Z	0.8193202992177895	0
-ity	z,4	0.8186414693478019	1
-ity	l,v	0.8160899762430809	76
-ity	D,j	0.814854022695199	0
-ity	m,s	0.81328233473669	51
-ity	u,6	0.8130678851557516	2
-ity	q,k	0.8094193722081826	0
-ity	v,@	0.8082007540958598	752
-ity	s,g	0.807812155531427	31
-ity	v,I	0.8074876127388064	484
-ity	2,i	0.8060237965253618	7
-ity	S,g	0.8049342661717684	0
-ity	H,5	0.8043219714534171	0
-ity	p,8	0.8030570819924918	42
-ity	u,i	0.8017910164120163	1
-ity	V,_	0.8000743970745958	41
-ity	E,Z	0.7979272695511384	28
-ity	T,2	0.7899114751644767	6
-ity	k,2	0.7894212245611021	54
-ity	s,b	0.7875958484825532	42
-ity	v,z	0.7848604717244774	13
-ity	z,i	0.7842741337852148	15
-ity	I,1	0.7787184276125458	114
-ity	6,w	0.7769480334085621	2
-ity	r,{	0.7706698526523148	868
-ity	P,l	0.7647491818985097	5
-ity	s,#	0.7638324533064145	47
-ity	$,j	0.7606417006714583	2
-ity	4,f	0.7590167687760356	4
-ity	p,E	0.7577862342601849	408
-ity	I,_	0.7561992844838628	385
-ity	D,5	0.752182073509319	4
-ity	T,f	0.7518545044367082	23
-ity	0,END	0.7505602079817155	0
-ity	_,V	0.7487227451918219	78
-ity	@,T	0.7469857883845883	48
-ity	H,P	0.7468448958897049	0
[truncated: 470,717 more rows]
